# Supplementary material for: Progress in Predicting Ames Test Outcomes from Chemical Structures: An In-Depth Re-Evaluation of Models from the 1st and 2nd Ames/QSAR International Challenge Projects
Source: Int J Mol Sci. 2024 Jan 23;25(3):1373. doi: 10.3390/ijms25031373 (PMC10855369; doi:10.3390/ijms25031373)
Supplement: Supplementary file 1 [file ijms-25-01373-s001.zip]

Archive with 1 entries (1 files):
- ijms-2832106-supplementary.xlsx
